# Supplementary material for: Glowing Green: A Quantitative Analysis of Photoluminescence in Six North American Bat Species
Source: Ecol Evol. 2025 Jul 28;15(8):e71885. doi: 10.1002/ece3.71885 (PMC12304424; doi:10.1002/ece3.71885)
Supplement: Supplementary file 1 — Table S1. [file ECE3-15-e71885-s001.xlsx]

## Sheet: Sheet1
Species	GMNH#	Sex	ID	Age	Collection location
Eptesicus fuscus	682	M	EPFU3	74	GA, Athens
Eptesicus fuscus	724	F	EPFU7	74	GA, Athens
Eptesicus fuscus	721	F	EPFU5	74	GA, Athens
Eptesicus fuscus	720	F	EPFU4	74	GA, Athens
Eptesicus fuscus	786	M	EPFU10	74	GA, Athens
Eptesicus fuscus	727	M	EPFU8	74	GA, Athens
Eptesicus fuscus	722	F	EPFU6	74	GA, Athens
Eptesicus fuscus	680	M	EPFU1	74	GA, Athens
Eptesicus fuscus	681	M	EPFU2	74	GA, Athens
Eptesicus fuscus	735	F	EPFU9	74	GA, Athens
Lasiurus borealis	645	F	LABO1	74	GA, Toccoa
Lasiurus borealis	685	M	LABO2	74	GA, Athens
Lasiurus borealis	2530	F	LABO3	76	IL, Champaign County
Lasiurus borealis	2532	M	LABO4	61	GA, Gordon County
Lasiurus borealis	2599	F	LABO6	61	GA, Jackson County
Lasiurus borealis	2598	F	LABO5	61	GA, Dade County
Lasiurus borealis	3056	M	LABO10	56	GA, Towns County
Lasiurus borealis	3054	M	LABO8	59	GA, Towns County
Lasiurus borealis	2812	F	LABO7	58	GA, Wayne County
Lasiurus borealis	3055	M	LABO9	56	GA, Towns County
Lasiurus seminolus	1625	F	LASE1	71	SC, Aiken County
Lasiurus seminolus	3053	M	LASE3	NA	GA, Peach County
Lasiurus seminolus	3927	F	LASE5	45	GA, Charlton County
Lasiurus seminolus	3936	M	LASE9	45	GA, Clinch County
Lasiurus seminolus	3935	F	LASE8	45	GA, Clinch County
Lasiurus seminolus	3938	M	LASE10	45	GA, Clinch County
Lasiurus seminolus	3930	M	LASE6	45	GA, Charlton County
Lasiurus seminolus	3934	M	LASE7	45	GA, Clinch County
Lasiurus seminolus	3052	F	LASE2	53	GA, Fulton County
Lasiurus seminolus	3926	F	LASE4	45	GA, Charlton County
Myotis austroriparius	2224	M	MYAU1	65	GA, Washington County
Myotis austroriparius	2236	F	MYAU4	65	GA, McIntosh County
Myotis austroriparius	2459	M	MYAU7	61	GA, McIntosh County
Myotis austroriparius	2511	M	MYAU8	61	GA, Athens
Myotis austroriparius	27941	M	MYAU10	22	GA, Doughtery County
Myotis austroriparius	2233	F	MYAU2	65	GA, McIntosh County
Myotis austroriparius	2238	F	MYAU6	65	GA, McIntosh County
Myotis austroriparius	2237	F	MYAU5	65	GA, McIntosh County
Myotis austroriparius	2235	F	MYAU3	65	GA, McIntosh County
Myotis austroriparius	4750	M	MYAU9	NA	GA, Charlton County
Myotis grisescens	2969	F	MYGR10	58	TN, Marion County
Myotis grisescens	2966	M	MYGR9	58	TN, Marion County
Myotis grisescens	2484	F	MYGR5	70	TN, Marion County
Myotis grisescens	2513	F	MYGR7	61	TN, Marion County
Myotis grisescens	2743	M	MYGR1	60	GA, Athens
Myotis grisescens	2470	M	MYGR3	61	GA, Polk County
Myotis grisescens	2502	F	MYGR6	61	TN, Marion County
Myotis grisescens	1213	M	MYGR2	70	TN, Marion County
Myotis grisescens	2483	F	MYGR4	61	TN, Marion County
Myotis grisescens	2587	F	MYGR8	60	GA, Polk County
Tadarida brasiliensis	398	M	TABR1	76	GA, Miller County
Tadarida brasiliensis	2227	F	TABR5	65	GA, Tattnall County
Tadarida brasiliensis	401	M	TABR2	76	GA, Miller County
Tadarida brasiliensis	2226	F	TABR4	55	GA, Tattnall County
Tadarida brasiliensis	2748	F	TABR8	59	GA, Telfair County
Tadarida brasiliensis	2745	F	TABR6	65	GA, Tattnall County
Tadarida brasiliensis	2883	F	TABR9	93	CA, Los Angeles County
Tadarida brasiliensis	1260	M	TABR3	74	CA, Napa County
Tadarida brasiliensis	3002	M	TABR10	103	CA, Los Angeles County
Tadarida brasiliensis	2746	F	TABR7	59	GA, Telfair County
